# Supplementary material for: A Comprehensive Analysis of the Intrinsic Visible Fluorescence Emitted by Peptide/Protein Amyloid-like Assemblies
Source: Int J Mol Sci. 2023 May 6;24(9):8372. doi: 10.3390/ijms24098372 (PMC10178990; doi:10.3390/ijms24098372)
Supplement: Supplementary file 1 [file ijms-24-08372-s001.zip]

Archive with 1 entries (1 files):
- ijms-2349960-Supplementary materials.pdf
